# Supplementary material for: Directional Persistence of Cell Migration in Schizophrenia Patient-Derived Olfactory Cells
Source: Int J Mol Sci. 2021 Aug 25;22(17):9177. doi: 10.3390/ijms22179177 (PMC8430705; doi:10.3390/ijms22179177)
Supplement: Supplementary file 1 [file ijms-22-09177-s001.zip]

Archive with 1 entries (1 files):
- ijms-1343218-supplementary.pdf
